# Supplementary material for: Analysis of lncRNA-miRNA-mRNA Interactions in Hyper-proliferative Human Pulmonary Arterial Smooth Muscle Cells
Source: Sci Rep. 2019 Jul 19;9:10533. doi: 10.1038/s41598-019-46981-4 (PMC6642142; doi:10.1038/s41598-019-46981-4)
Supplement: Supplementary file 2 — Supplementary File I [file 41598_2019_46981_MOESM2_ESM.xlsx]

## Sheet: Sheet1
		lncRNA																mRNA									lncRNA and mRNA correlation analysis
		CT vs. Control																		CT vs Control							lncRNA & mRNA exp direction	lncanet_corr_filtered (http://lncanet.bioinfo-minzhao.org/download.cgi)
#	ProbeName	P-value	0.05	FDR	0.1	Fold Change	1.5	Regulation	seqname	GeneSymbol	RNAlength	chrom	strand	txStart	txEnd	Sequence	relationship	GeneSymbol	ProbeName	P-value	0.05	FDR	0.1	Fold Change	1.5	Regulation	CT vs Control	#	NCBI GeneID	Coding gene symbol	lncRNA transcript ID	Network type	pearson coefficient between coding gene and lncRNA	raw P-value	FDR adjusted P-value	tcat	gene_id	tss_id	uce	tgenic
21798	ASHGV40024691	0.01598	1	0.147838	0	2.28652	1	up	T179645	G041383	756	chr19	-	51633520	51642067	TATAAGTACTAGTTGCCACCAGAATCAGGAGAGGTTCCCAGCAGGACCTTTGTGTTCAAA	intronic antisense	TMEM86A	ASHGV40008169	0.00676198	1	0.238273	0	1.56429	1	up	1	94977	144110	TMEM86A	T179645	READ.cis.lnc	0.672492	4.20323e-07	0.000923	lncrna	G041383	TSS085555	FALSE	intragenic
44666	ASHGV40058081	0.00559245	1	0.095832	1	2.19837	1	up	T058878	G013724	2080	chr11	+	57001103	57003736	CCACACTACCTGATTTTCAGAAAGCAAGGGCAAAGGTCACCACCAGCACCACGATGATGC	natural antisense	ADAMTS9	ASHGV40034506	0.00465491	1	0.209204	0	2.36863	1	up	1	11171	56999	ADAMTS9	T058878	BLCA.ts.lnc	0.654477	4.44089e-16	0	lncrna	G013724	TSS028291	FALSE	intragenic
23908	ASHGV40027511	0.0221467	1	0.172572	0	1.59799	1	up	T200420	G046261	4183	chr2	-	144521458	144525641	CAATATAAAATATTCATTCTGCCTCAAACCTCTATCCTTTATGTCCATTTCCCTGCACGT	natural antisense	P2RY8	ASHGV40057584	0.0113635	1	0.294418	0	1.56744	1	up	1	5379	286530	P2RY8	T200420	BLCA.cancercensus.lnc	0.616634	6.4615e-14	0	lncrna	G046261	TSS095794	FALSE	intragenic
23908	ASHGV40027511	0.0221467	1	0.172572	0	1.59799	1	up	T200420	G046261	4183	chr2	-	144521458	144525641	CAATATAAAATATTCATTCTGCCTCAAACCTCTATCCTTTATGTCCATTTCCCTGCACGT	natural antisense	P2RY8	ASHGV40057584	0.0113635	1	0.294418	0	1.56744	1	up	1	11822	286530	P2RY8	T200420	BLCA.Vogelstein.lnc	0.616634	6.4615e-14	0	lncrna	G046261	TSS095794	FALSE	intragenic
32254	ASHGV40039756	0.0105896	1	0.121937	0	-3.09488	-1	down	T275812	G064111	3633	chr4	+	186406117	186422980	AGGACCTGCCTTAGTTACACAGTCTAAATTATCAAATTTAAGCCATATCTCTCCCAAATT	natural antisense	ELK3	ASHGV40011855	0.00242016	1	0.176214	0	-1.55303	-1	down	1	115535	2004	ELK3	T275812	READ.waldman.lnc	0.616523	6.50232e-06	0.005765	lncrna	G064111	TSS132767	FALSE	intragenic
31782	ASHGV40038934	0.00245002	1	0.0747092	1	-1.97137	-1	down	T265137	G061215	13166	chr4	+	57504653	57521711	ATTTTTTAAAAAATCGGAACCAAATCTCCGTGGCTTCGTGCAGCGTGAGTTCTGCAGCTC	natural antisense	ELK3	ASHGV40011855	0.00242016	1	0.176214	0	-1.55303	-1	down	1	115528	2004	ELK3	T265137	READ.waldman.lnc	0.614867	6.99495e-06	0.005965	lncrna	G061215	TSS127043	FALSE	intragenic
33047	ASHGV40040986	0.00113891	1	0.0640139	1	-3.3086	-1	down	T291158	G068057	5541	chr5	-	148632357	148637898	CAGTTTTTTAGACTTACCTCTAAACGGGTCCTGTCTACATCCTTGGGCAGTCGGTTTCTT	natural antisense	ELK3	ASHGV40011855	0.00242016	1	0.176214	0	-1.55303	-1	down	1	115544	2004	ELK3	T291158	READ.waldman.lnc	0.611714	8.0292e-06	0.006398	lncrna	G068057	TSS140710	FALSE	intragenic
45465	ASHGV40059151	0.000189246	1	0.0412782	1	-4.88089	-1	down	T365373	G086377	1255	chr9	+	117658467	117665181	TTCCAGTTTTTAGACCATTTGGCTTGCTGAATTCAACACCTCTTCCAATGCCTGCTTCTC	intronic antisense	CD69	ASHGV40009570	0.0467382	1	0.490073	0	-1.98104	-1	down	1	88724	969	CD69	T365373	READ.cis.lnc	0.608952	9.04926e-06	0.005151	lncrna	G086377	TSS178163	FALSE	intragenic
21893	ASHGV40024797	0.0059864	1	0.0981719	1	1.89826	1	up	T180972	G041680	1922	chr19	-	55161634	55163556	TATAAAGGTGTGGGCAAATGAGAGGGATGAAGCACCCCAGGAAGCCACTGCCACTCCCAG	intergenic	CCR1	ASHGV40034272	0.0253744	1	0.391756	0	1.88662	1	up	1	390	1230	CCR1	T180972	BLCA.atlas.lnc	0.608453	1.68754e-13	0	lncrna	G041680	TSS086106	FALSE	intergenic
21893	ASHGV40024797	0.0059864	1	0.0981719	1	1.89826	1	up	T180972	G041680	1922	chr19	-	55161634	55163556	TATAAAGGTGTGGGCAAATGAGAGGGATGAAGCACCCCAGGAAGCCACTGCCACTCCCAG	intergenic	CCR1	ASHGV40034272	0.0253744	1	0.391756	0	1.88662	1	up	1	6295	1230	CCR1	T180972	BLCA.cis.lnc	0.608453	1.68754e-13	0	lncrna	G041680	TSS086106	FALSE	intergenic
26230	ASHGV40030764	0.00887194	1	0.115026	0	-2.08412	-1	down	T216482	G050111	12797	chr20	-	32428648	32441496	TTGTCTAGCTTCCAGTTTCACCTCCACCATCAAGTAGATTACTTAATCTCACTAATAACC	natural antisense	CBL	ASHGV40009236	0.00685041	1	0.239704	0	-1.98136	-1	down	1	62006	867	CBL	T216482	READ.atlas.lnc	0.593656	1.72022e-05	0.006966	lncrna	G050111	TSS103710	FALSE	intragenic
26230	ASHGV40030764	0.00887194	1	0.115026	0	-2.08412	-1	down	T216482	G050111	12797	chr20	-	32428648	32441496	TTGTCTAGCTTCCAGTTTCACCTCCACCATCAAGTAGATTACTTAATCTCACTAATAACC	natural antisense	CBL	ASHGV40009236	0.00685041	1	0.239704	0	-1.98136	-1	down	1	77577	867	CBL	T216482	READ.cancercensus.lnc	0.593656	1.72022e-05	0.004853	lncrna	G050111	TSS103710	FALSE	intragenic
26230	ASHGV40030764	0.00887194	1	0.115026	0	-2.08412	-1	down	T216482	G050111	12797	chr20	-	32428648	32441496	TTGTCTAGCTTCCAGTTTCACCTCCACCATCAAGTAGATTACTTAATCTCACTAATAACC	natural antisense	CBL	ASHGV40009236	0.00685041	1	0.239704	0	-1.98136	-1	down	1	98871	867	CBL	T216482	READ.ocg.lnc	0.593656	1.72022e-05	0.007873	lncrna	G050111	TSS103710	FALSE	intragenic
26230	ASHGV40030764	0.00887194	1	0.115026	0	-2.08412	-1	down	T216482	G050111	12797	chr20	-	32428648	32441496	TTGTCTAGCTTCCAGTTTCACCTCCACCATCAAGTAGATTACTTAATCTCACTAATAACC	natural antisense	CBL	ASHGV40009236	0.00685041	1	0.239704	0	-1.98136	-1	down	1	108566	867	CBL	T216482	READ.Vogelstein.lnc	0.593656	1.72022e-05	0.006038	lncrna	G050111	TSS103710	FALSE	intragenic
26230	ASHGV40030764	0.00887194	1	0.115026	0	-2.08412	-1	down	T216482	G050111	12797	chr20	-	32428648	32441496	TTGTCTAGCTTCCAGTTTCACCTCCACCATCAAGTAGATTACTTAATCTCACTAATAACC	natural antisense	CBL	ASHGV40009236	0.00685041	1	0.239704	0	-1.98136	-1	down	1	115010	867	CBL	T216482	READ.waldman.lnc	0.593656	1.72022e-05	0.009431	lncrna	G050111	TSS103710	FALSE	intragenic
40297	ASHGV40052266	0.0145533	1	0.140802	0	-1.55634	-1	down	T365967	G086534	9046	chr9	-	124535440	124544669	AGAGGAGCCTGGAGTTCCCCAAGGCTACAGTGTCCCTGGTTCACAGGATTCAGGAAGAAG	natural antisense	CBL	ASHGV40009236	0.00685041	1	0.239704	0	-1.98136	-1	down	1	62018	867	CBL	T365967	READ.atlas.lnc	0.588473	2.1228e-05	0.007818	tucp	G086534	TSS178491	FALSE	intragenic
40297	ASHGV40052266	0.0145533	1	0.140802	0	-1.55634	-1	down	T365967	G086534	9046	chr9	-	124535440	124544669	AGAGGAGCCTGGAGTTCCCCAAGGCTACAGTGTCCCTGGTTCACAGGATTCAGGAAGAAG	natural antisense	CBL	ASHGV40009236	0.00685041	1	0.239704	0	-1.98136	-1	down	1	77595	867	CBL	T365967	READ.cancercensus.lnc	0.588473	2.1228e-05	0.005494	tucp	G086534	TSS178491	FALSE	intragenic
40297	ASHGV40052266	0.0145533	1	0.140802	0	-1.55634	-1	down	T365967	G086534	9046	chr9	-	124535440	124544669	AGAGGAGCCTGGAGTTCCCCAAGGCTACAGTGTCCCTGGTTCACAGGATTCAGGAAGAAG	natural antisense	CBL	ASHGV40009236	0.00685041	1	0.239704	0	-1.98136	-1	down	1	98880	867	CBL	T365967	READ.ocg.lnc	0.588473	2.1228e-05	0.00865	tucp	G086534	TSS178491	FALSE	intragenic
40297	ASHGV40052266	0.0145533	1	0.140802	0	-1.55634	-1	down	T365967	G086534	9046	chr9	-	124535440	124544669	AGAGGAGCCTGGAGTTCCCCAAGGCTACAGTGTCCCTGGTTCACAGGATTCAGGAAGAAG	natural antisense	CBL	ASHGV40009236	0.00685041	1	0.239704	0	-1.98136	-1	down	1	108582	867	CBL	T365967	READ.Vogelstein.lnc	0.588473	2.1228e-05	0.006807	tucp	G086534	TSS178491	FALSE	intragenic
8220	ASHGV40006347	0.000195963	1	0.0412782	1	-2.61996	-1	down	T050343	G011773	5117	chr10	+	126311871	126317150	ACATCTCCTGAGCTGAACTAAACCACATGTTTTATCAGTAGTGACCCAGAACCCACTCTG	natural antisense	CBL	ASHGV40009236	0.00685041	1	0.239704	0	-1.98136	-1	down	1	77547	867	CBL	T050343	READ.cancercensus.lnc	0.572422	3.98133e-05	0.007975	lncrna	G011773	TSS024284	FALSE	intragenic
8220	ASHGV40006347	0.000195963	1	0.0412782	1	-2.61996	-1	down	T050343	G011773	5117	chr10	+	126311871	126317150	ACATCTCCTGAGCTGAACTAAACCACATGTTTTATCAGTAGTGACCCAGAACCCACTCTG	natural antisense	CBL	ASHGV40009236	0.00685041	1	0.239704	0	-1.98136	-1	down	1	108539	867	CBL	T050343	READ.Vogelstein.lnc	0.572422	3.98133e-05	0.009698	lncrna	G011773	TSS024284	FALSE	intragenic
26584	ASHGV40031224	0.0473244	1	0.251017	0	-2.41383	-1	down	T212506	G049066	3663	chr20	+	1611198	1614861	TCTTCAGGATGCTTCCTGCATTCCTGTATCCATCTCTAGTCTGCCTTACAGAGAAACTGA	intronic antisense	GFI1	ASHGV40009924	0.018036	1	0.345031	0	-2.07344	-1	down	1	42072	2672	GFI1	T212506	KIRC.cis.lnc	0.569911	0	0	lncrna	G049066	TSS101578	FALSE	intragenic
26584	ASHGV40031224	0.0473244	1	0.251017	0	-2.41383	-1	down	T212506	G049066	3663	chr20	+	1611198	1614861	TCTTCAGGATGCTTCCTGCATTCCTGTATCCATCTCTAGTCTGCCTTACAGAGAAACTGA	intronic antisense	GFI1	ASHGV40009924	0.018036	1	0.345031	0	-2.07344	-1	down	1	43397	2672	GFI1	T212506	KIRC.ocg.lnc	0.569911	0	0	lncrna	G049066	TSS101578	FALSE	intragenic
37122	ASHGV40047244	0.0432325	1	0.239471	0	-1.53743	-1	down	T334719	G078493	6894	chr7	-	142493644	142500791	AGCTGTTGTCACGTTGGGGCATGTCCTTATAGAGAAGCCACAGCCCCCATCACTACCCTG	intergenic	GFI1	ASHGV40009924	0.018036	1	0.345031	0	-2.07344	-1	down	1	119336	2672	GFI1	T334719	UCEC.cis.lnc	0.561097	0	0	lncrna	G078493	TSS162233	FALSE	intergenic
37122	ASHGV40047244	0.0432325	1	0.239471	0	-1.53743	-1	down	T334719	G078493	6894	chr7	-	142493644	142500791	AGCTGTTGTCACGTTGGGGCATGTCCTTATAGAGAAGCCACAGCCCCCATCACTACCCTG	intergenic	GFI1	ASHGV40009924	0.018036	1	0.345031	0	-2.07344	-1	down	1	120013	2672	GFI1	T334719	UCEC.ocg.lnc	0.561097	0	0	lncrna	G078493	TSS162233	FALSE	intergenic
21893	ASHGV40024797	0.0059864	1	0.0981719	1	1.89826	1	up	T180972	G041680	1922	chr19	-	55161634	55163556	TATAAAGGTGTGGGCAAATGAGAGGGATGAAGCACCCCAGGAAGCCACTGCCACTCCCAG	intergenic	CCR1	ASHGV40034272	0.0253744	1	0.391756	0	1.88662	1	up	1	14582	1230	CCR1	T180972	BRCA.atlas.lnc	0.559884	0	0	lncrna	G041680	TSS086106	FALSE	intergenic
21893	ASHGV40024797	0.0059864	1	0.0981719	1	1.89826	1	up	T180972	G041680	1922	chr19	-	55161634	55163556	TATAAAGGTGTGGGCAAATGAGAGGGATGAAGCACCCCAGGAAGCCACTGCCACTCCCAG	intergenic	CCR1	ASHGV40034272	0.0253744	1	0.391756	0	1.88662	1	up	1	17166	1230	CCR1	T180972	BRCA.cis.lnc	0.559884	0	0	lncrna	G041680	TSS086106	FALSE	intergenic
32254	ASHGV40039756	0.0105896	1	0.121937	0	-3.09488	-1	down	T275812	G064111	3633	chr4	+	186406117	186422980	AGGACCTGCCTTAGTTACACAGTCTAAATTATCAAATTTAAGCCATATCTCTCCCAAATT	natural antisense	RASGRF2	ASHGV40041976	0.00752818	1	0.251935	0	-3.27711	-1	down	1	3805	5924	RASGRF2	T275812	BLCA.cangenes.lnc	0.553797	5.35296e-11	0	lncrna	G064111	TSS132767	FALSE	intragenic
10156	ASHGV40009256	0.00558532	1	0.095781	1	-2.66668	-1	down	T068923	G015931	5812	chr11	+	120059495	120065426	TAGAGAGGCCAACAGGGAATGAGAAACTGAGGTTCCTGTTTGGGTCTAAACTCTTACCTA	intergenic	RHCG	ASHGV40016327	0.00159795	1	0.169285	0	-2.43841	-1	down	1	42733	51458	RHCG	T068923	KIRC.cis.lnc	0.553481	0	0	lncrna	G015931	TSS032928	FALSE	intergenic
21798	ASHGV40024691	0.01598	1	0.147838	0	2.28652	1	up	T179645	G041383	756	chr19	-	51633520	51642067	TATAAGTACTAGTTGCCACCAGAATCAGGAGAGGTTCCCAGCAGGACCTTTGTGTTCAAA	intronic antisense	CCR1	ASHGV40034272	0.0253744	1	0.391756	0	1.88662	1	up	1	30288	1230	CCR1	T179645	HNSC.atlas.lnc	0.551898	0	0	lncrna	G041383	TSS085555	FALSE	intragenic
21798	ASHGV40024691	0.01598	1	0.147838	0	2.28652	1	up	T179645	G041383	756	chr19	-	51633520	51642067	TATAAGTACTAGTTGCCACCAGAATCAGGAGAGGTTCCCAGCAGGACCTTTGTGTTCAAA	intronic antisense	CCR1	ASHGV40034272	0.0253744	1	0.391756	0	1.88662	1	up	1	32356	1230	CCR1	T179645	HNSC.cis.lnc	0.551898	0	0	lncrna	G041383	TSS085555	FALSE	intragenic
37122	ASHGV40047244	0.0432325	1	0.239471	0	-1.53743	-1	down	T334719	G078493	6894	chr7	-	142493644	142500791	AGCTGTTGTCACGTTGGGGCATGTCCTTATAGAGAAGCCACAGCCCCCATCACTACCCTG	intergenic	GFI1	ASHGV40009924	0.018036	1	0.345031	0	-2.07344	-1	down	1	42083	2672	GFI1	T334719	KIRC.cis.lnc	0.546065	0	0	lncrna	G078493	TSS162233	FALSE	intergenic
37122	ASHGV40047244	0.0432325	1	0.239471	0	-1.53743	-1	down	T334719	G078493	6894	chr7	-	142493644	142500791	AGCTGTTGTCACGTTGGGGCATGTCCTTATAGAGAAGCCACAGCCCCCATCACTACCCTG	intergenic	GFI1	ASHGV40009924	0.018036	1	0.345031	0	-2.07344	-1	down	1	43408	2672	GFI1	T334719	KIRC.ocg.lnc	0.546065	0	0	lncrna	G078493	TSS162233	FALSE	intergenic
21798	ASHGV40024691	0.01598	1	0.147838	0	2.28652	1	up	T179645	G041383	756	chr19	-	51633520	51642067	TATAAGTACTAGTTGCCACCAGAATCAGGAGAGGTTCCCAGCAGGACCTTTGTGTTCAAA	intronic antisense	CCR1	ASHGV40034272	0.0253744	1	0.391756	0	1.88662	1	up	1	389	1230	CCR1	T179645	BLCA.atlas.lnc	0.533795	3.43063e-10	0	lncrna	G041383	TSS085555	FALSE	intragenic
21798	ASHGV40024691	0.01598	1	0.147838	0	2.28652	1	up	T179645	G041383	756	chr19	-	51633520	51642067	TATAAGTACTAGTTGCCACCAGAATCAGGAGAGGTTCCCAGCAGGACCTTTGTGTTCAAA	intronic antisense	CCR1	ASHGV40034272	0.0253744	1	0.391756	0	1.88662	1	up	1	6294	1230	CCR1	T179645	BLCA.cis.lnc	0.533795	3.43063e-10	0	lncrna	G041383	TSS085555	FALSE	intragenic
37122	ASHGV40047244	0.0432325	1	0.239471	0	-1.53743	-1	down	T334719	G078493	6894	chr7	-	142493644	142500791	AGCTGTTGTCACGTTGGGGCATGTCCTTATAGAGAAGCCACAGCCCCCATCACTACCCTG	intergenic	GFI1	ASHGV40009924	0.018036	1	0.345031	0	-2.07344	-1	down	1	17464	2672	GFI1	T334719	BRCA.cis.lnc	0.528879	0	0	lncrna	G078493	TSS162233	FALSE	intergenic
37122	ASHGV40047244	0.0432325	1	0.239471	0	-1.53743	-1	down	T334719	G078493	6894	chr7	-	142493644	142500791	AGCTGTTGTCACGTTGGGGCATGTCCTTATAGAGAAGCCACAGCCCCCATCACTACCCTG	intergenic	GFI1	ASHGV40009924	0.018036	1	0.345031	0	-2.07344	-1	down	1	18914	2672	GFI1	T334719	BRCA.ocg.lnc	0.528879	0	0	lncrna	G078493	TSS162233	FALSE	intergenic
11018	ASHGV40010498	0.0343528	1	0.212109	0	1.52731	1	up	T016197	G003578	2447	chr1	-	101693613	101702232	TCAACTTTCTCTGGTTTGTCAAGCCACTTACACACAGTTTGTTTTCTAAAACTTTATTGC	bidirectional	P2RY8	ASHGV40057584	0.0113635	1	0.294418	0	1.56744	1	up	1	5354	286530	P2RY8	T016197	BLCA.cancercensus.lnc	0.525481	7.16933e-10	0	lncrna	G003578	TSS007362	FALSE	intragenic
11018	ASHGV40010498	0.0343528	1	0.212109	0	1.52731	1	up	T016197	G003578	2447	chr1	-	101693613	101702232	TCAACTTTCTCTGGTTTGTCAAGCCACTTACACACAGTTTGTTTTCTAAAACTTTATTGC	bidirectional	P2RY8	ASHGV40057584	0.0113635	1	0.294418	0	1.56744	1	up	1	11797	286530	P2RY8	T016197	BLCA.Vogelstein.lnc	0.525481	7.16933e-10	0	lncrna	G003578	TSS007362	FALSE	intragenic
21798	ASHGV40024691	0.01598	1	0.147838	0	2.28652	1	up	T179645	G041383	756	chr19	-	51633520	51642067	TATAAGTACTAGTTGCCACCAGAATCAGGAGAGGTTCCCAGCAGGACCTTTGTGTTCAAA	intronic antisense	CCR1	ASHGV40034272	0.0253744	1	0.391756	0	1.88662	1	up	1	57856	1230	CCR1	T179645	OV.atlas.lnc	0.52093	0	0	lncrna	G041383	TSS085555	FALSE	intragenic
21798	ASHGV40024691	0.01598	1	0.147838	0	2.28652	1	up	T179645	G041383	756	chr19	-	51633520	51642067	TATAAGTACTAGTTGCCACCAGAATCAGGAGAGGTTCCCAGCAGGACCTTTGTGTTCAAA	intronic antisense	CCR1	ASHGV40034272	0.0253744	1	0.391756	0	1.88662	1	up	1	58765	1230	CCR1	T179645	OV.cis.lnc	0.52093	0	0	lncrna	G041383	TSS085555	FALSE	intragenic
23908	ASHGV40027511	0.0221467	1	0.172572	0	1.59799	1	up	T200420	G046261	4183	chr2	-	144521458	144525641	CAATATAAAATATTCATTCTGCCTCAAACCTCTATCCTTTATGTCCATTTCCCTGCACGT	natural antisense	SLAMF6	ASHGV40015656	0.0189658	1	0.349487	0	1.50223	1	up	1	8245	114836	SLAMF6	T200420	BLCA.cis.lnc	0.517579	1.41832e-09	0	lncrna	G046261	TSS095794	FALSE	intragenic
26795	ASHGV40031575	0.0375364	1	0.222222	0	-2.13335	-1	down	T217484	G050293	6861	chr20	+	36861013	36867970	TGCTTGAATCCCCTGGAACCTGGCAGGCATGCTATCCTGGAGCGGAAAACCTTGACACCT	natural antisense	RASGRF2	ASHGV40041976	0.00752818	1	0.251935	0	-3.27711	-1	down	1	3798	5924	RASGRF2	T217484	BLCA.cangenes.lnc	0.515854	1.64239e-09	0	lncrna	G050293	TSS104061	FALSE	intragenic
23908	ASHGV40027511	0.0221467	1	0.172572	0	1.59799	1	up	T200420	G046261	4183	chr2	-	144521458	144525641	CAATATAAAATATTCATTCTGCCTCAAACCTCTATCCTTTATGTCCATTTCCCTGCACGT	natural antisense	PLCB2	ASHGV40015735	0.00891139	1	0.270094	0	1.58659	1	up	1	2418	5330	PLCB2	T200420	BLCA.atlas.lnc	0.515661	1.66938e-09	0	lncrna	G046261	TSS095794	FALSE	intragenic
44666	ASHGV40058081	0.00559245	1	0.095832	1	2.19837	1	up	T058878	G013724	2080	chr11	+	57001103	57003736	CCACACTACCTGATTTTCAGAAAGCAAGGGCAAAGGTCACCACCAGCACCACGATGATGC	natural antisense	ADAMTS9	ASHGV40034506	0.00465491	1	0.209204	0	2.36863	1	up	1	33903	56999	ADAMTS9	T058878	HNSC.ts.lnc	0.514219	0	0	lncrna	G013724	TSS028291	FALSE	intragenic
23908	ASHGV40027511	0.0221467	1	0.172572	0	1.59799	1	up	T200420	G046261	4183	chr2	-	144521458	144525641	CAATATAAAATATTCATTCTGCCTCAAACCTCTATCCTTTATGTCCATTTCCCTGCACGT	natural antisense	P2RY8	ASHGV40057584	0.0113635	1	0.294418	0	1.56744	1	up	1	16692	286530	P2RY8	T200420	BRCA.cancercensus.lnc	0.513925	0	0	lncrna	G046261	TSS095794	FALSE	intragenic
23908	ASHGV40027511	0.0221467	1	0.172572	0	1.59799	1	up	T200420	G046261	4183	chr2	-	144521458	144525641	CAATATAAAATATTCATTCTGCCTCAAACCTCTATCCTTTATGTCCATTTCCCTGCACGT	natural antisense	P2RY8	ASHGV40057584	0.0113635	1	0.294418	0	1.56744	1	up	1	19881	286530	P2RY8	T200420	BRCA.Vogelstein.lnc	0.513925	0	0	lncrna	G046261	TSS095794	FALSE	intragenic
26584	ASHGV40031224	0.0473244	1	0.251017	0	-2.41383	-1	down	T212506	G049066	3663	chr20	+	1611198	1614861	TCTTCAGGATGCTTCCTGCATTCCTGTATCCATCTCTAGTCTGCCTTACAGAGAAACTGA	intronic antisense	GFI1	ASHGV40009924	0.018036	1	0.345031	0	-2.07344	-1	down	1	17454	2672	GFI1	T212506	BRCA.cis.lnc	0.509319	0	0	lncrna	G049066	TSS101578	FALSE	intragenic
26584	ASHGV40031224	0.0473244	1	0.251017	0	-2.41383	-1	down	T212506	G049066	3663	chr20	+	1611198	1614861	TCTTCAGGATGCTTCCTGCATTCCTGTATCCATCTCTAGTCTGCCTTACAGAGAAACTGA	intronic antisense	GFI1	ASHGV40009924	0.018036	1	0.345031	0	-2.07344	-1	down	1	18904	2672	GFI1	T212506	BRCA.ocg.lnc	0.509319	0	0	lncrna	G049066	TSS101578	FALSE	intragenic
21798	ASHGV40024691	0.01598	1	0.147838	0	2.28652	1	up	T179645	G041383	756	chr19	-	51633520	51642067	TATAAGTACTAGTTGCCACCAGAATCAGGAGAGGTTCCCAGCAGGACCTTTGTGTTCAAA	intronic antisense	CCR1	ASHGV40034272	0.0253744	1	0.391756	0	1.88662	1	up	1	55886	1230	CCR1	T179645	LUSC.atlas.lnc	0.509176	8.88178e-16	0	lncrna	G041383	TSS085555	FALSE	intragenic
21798	ASHGV40024691	0.01598	1	0.147838	0	2.28652	1	up	T179645	G041383	756	chr19	-	51633520	51642067	TATAAGTACTAGTTGCCACCAGAATCAGGAGAGGTTCCCAGCAGGACCTTTGTGTTCAAA	intronic antisense	CCR1	ASHGV40034272	0.0253744	1	0.391756	0	1.88662	1	up	1	56758	1230	CCR1	T179645	LUSC.cis.lnc	0.509176	8.88178e-16	0	lncrna	G041383	TSS085555	FALSE	intragenic
11018	ASHGV40010498	0.0343528	1	0.212109	0	1.52731	1	up	T016197	G003578	2447	chr1	-	101693613	101702232	TCAACTTTCTCTGGTTTGTCAAGCCACTTACACACAGTTTGTTTTCTAAAACTTTATTGC	bidirectional	ADAMTS9	ASHGV40034506	0.00465491	1	0.209204	0	2.36863	1	up	1	11169	56999	ADAMTS9	T016197	BLCA.ts.lnc	0.508845	2.95544e-09	0	lncrna	G003578	TSS007362	FALSE	intragenic
21893	ASHGV40024797	0.0059864	1	0.0981719	1	1.89826	1	up	T180972	G041680	1922	chr19	-	55161634	55163556	TATAAAGGTGTGGGCAAATGAGAGGGATGAAGCACCCCAGGAAGCCACTGCCACTCCCAG	intergenic	CCR1	ASHGV40034272	0.0253744	1	0.391756	0	1.88662	1	up	1	55887	1230	CCR1	T180972	LUSC.atlas.lnc	0.506184	1.33227e-15	0	lncrna	G041680	TSS086106	FALSE	intergenic
21893	ASHGV40024797	0.0059864	1	0.0981719	1	1.89826	1	up	T180972	G041680	1922	chr19	-	55161634	55163556	TATAAAGGTGTGGGCAAATGAGAGGGATGAAGCACCCCAGGAAGCCACTGCCACTCCCAG	intergenic	CCR1	ASHGV40034272	0.0253744	1	0.391756	0	1.88662	1	up	1	56759	1230	CCR1	T180972	LUSC.cis.lnc	0.506184	1.33227e-15	0	lncrna	G041680	TSS086106	FALSE	intergenic
11114	ASHGV40010649	0.00245581	1	0.0747092	1	-3.57236	-1	down	T087301	G020275	304	chr12	-	117470106	117470410	ATCTGATGCGAGGTAACCACGCTTTTTCCCAGAAAATGCCCTCATGCACCATTTCACACA	intergenic	GLI4	ASHGV40051370	0.00213899	1	0.176214	0	-1.60285	-1	down	1	120782	2738	GLI4	T087301	UCEC.waldman.lnc	0.505865	0	0	lncrna	G020275	TSS042112	FALSE	intergenic
21893	ASHGV40024797	0.0059864	1	0.0981719	1	1.89826	1	up	T180972	G041680	1922	chr19	-	55161634	55163556	TATAAAGGTGTGGGCAAATGAGAGGGATGAAGCACCCCAGGAAGCCACTGCCACTCCCAG	intergenic	PLCB2	ASHGV40015735	0.00891139	1	0.270094	0	1.58659	1	up	1	2415	5330	PLCB2	T180972	BLCA.atlas.lnc	0.504583	4.19729e-09	0	lncrna	G041680	TSS086106	FALSE	intergenic
21893	ASHGV40024797	0.0059864	1	0.0981719	1	1.89826	1	up	T180972	G041680	1922	chr19	-	55161634	55163556	TATAAAGGTGTGGGCAAATGAGAGGGATGAAGCACCCCAGGAAGCCACTGCCACTCCCAG	intergenic	CCR1	ASHGV40034272	0.0253744	1	0.391756	0	1.88662	1	up	1	30289	1230	CCR1	T180972	HNSC.atlas.lnc	0.503122	0	0	lncrna	G041680	TSS086106	FALSE	intergenic
21893	ASHGV40024797	0.0059864	1	0.0981719	1	1.89826	1	up	T180972	G041680	1922	chr19	-	55161634	55163556	TATAAAGGTGTGGGCAAATGAGAGGGATGAAGCACCCCAGGAAGCCACTGCCACTCCCAG	intergenic	CCR1	ASHGV40034272	0.0253744	1	0.391756	0	1.88662	1	up	1	32357	1230	CCR1	T180972	HNSC.cis.lnc	0.503122	0	0	lncrna	G041680	TSS086106	FALSE	intergenic
23908	ASHGV40027511	0.0221467	1	0.172572	0	1.59799	1	up	T200420	G046261	4183	chr2	-	144521458	144525641	CAATATAAAATATTCATTCTGCCTCAAACCTCTATCCTTTATGTCCATTTCCCTGCACGT	natural antisense	PLCB2	ASHGV40015735	0.00891139	1	0.270094	0	1.58659	1	up	1	36850	5330	PLCB2	T200420	KIRC.atlas.lnc	0.502784	0	0	lncrna	G046261	TSS095794	FALSE	intragenic
17207	ASHGV40018613	0.00386352	1	0.0857673	1	-3.24619	-1	down	T126035	G029452	1442	chr16	+	3104108	3105830	TTACCTATGAACCTGCCCTGAACAGTGCTGACCTTAGTTAGAGATGGCCATGAAACTCAT	intron sense-overlapping	SET	ASHGV40053500	0.0150918	1	0.321369	0	1.62881	1	up	-1	118531	6418	SET	T126035	UCEC.atlas.lnc	-0.500239	3.46683e-18	0	lncrna	G029452	TSS061028	FALSE	intergenic
17207	ASHGV40018613	0.00386352	1	0.0857673	1	-3.24619	-1	down	T126035	G029452	1442	chr16	+	3104108	3105830	TTACCTATGAACCTGCCCTGAACAGTGCTGACCTTAGTTAGAGATGGCCATGAAACTCAT	intron sense-overlapping	SET	ASHGV40053500	0.0150918	1	0.321369	0	1.62881	1	up	-1	119121	6418	SET	T126035	UCEC.cancercensus.lnc	-0.500239	3.46683e-18	0	lncrna	G029452	TSS061028	FALSE	intergenic
17207	ASHGV40018613	0.00386352	1	0.0857673	1	-3.24619	-1	down	T126035	G029452	1442	chr16	+	3104108	3105830	TTACCTATGAACCTGCCCTGAACAGTGCTGACCTTAGTTAGAGATGGCCATGAAACTCAT	intron sense-overlapping	SET	ASHGV40053500	0.0150918	1	0.321369	0	1.62881	1	up	-1	119680	6418	SET	T126035	UCEC.cis.lnc	-0.500239	3.46683e-18	0	lncrna	G029452	TSS061028	FALSE	intergenic
17207	ASHGV40018613	0.00386352	1	0.0857673	1	-3.24619	-1	down	T126035	G029452	1442	chr16	+	3104108	3105830	TTACCTATGAACCTGCCCTGAACAGTGCTGACCTTAGTTAGAGATGGCCATGAAACTCAT	intron sense-overlapping	SET	ASHGV40053500	0.0150918	1	0.321369	0	1.62881	1	up	-1	120095	6418	SET	T126035	UCEC.ocg.lnc	-0.500239	3.46683e-18	0	lncrna	G029452	TSS061028	FALSE	intergenic
17207	ASHGV40018613	0.00386352	1	0.0857673	1	-3.24619	-1	down	T126035	G029452	1442	chr16	+	3104108	3105830	TTACCTATGAACCTGCCCTGAACAGTGCTGACCTTAGTTAGAGATGGCCATGAAACTCAT	intron sense-overlapping	SET	ASHGV40053500	0.0150918	1	0.321369	0	1.62881	1	up	-1	120591	6418	SET	T126035	UCEC.Vogelstein.lnc	-0.500239	3.46683e-18	0	lncrna	G029452	TSS061028	FALSE	intergenic
17207	ASHGV40018613	0.00386352	1	0.0857673	1	-3.24619	-1	down	T126035	G029452	1442	chr16	+	3104108	3105830	TTACCTATGAACCTGCCCTGAACAGTGCTGACCTTAGTTAGAGATGGCCATGAAACTCAT	intron sense-overlapping	SET	ASHGV40053500	0.0150918	1	0.321369	0	1.62881	1	up	-1	120850	6418	SET	T126035	UCEC.waldman.lnc	-0.500239	3.46683e-18	0	lncrna	G029452	TSS061028	FALSE	intergenic
26230	ASHGV40030764	0.00887194	1	0.115026	0	-2.08412	-1	down	T216482	G050111	12797	chr20	-	32428648	32441496	TTGTCTAGCTTCCAGTTTCACCTCCACCATCAAGTAGATTACTTAATCTCACTAATAACC	natural antisense	BAK1	ASHGV40043361	0.00344081	1	0.195398	0	1.81143	1	up	-1	60906	578	BAK1	T216482	READ.atlas.lnc	-0.645571	1.68186e-06	0.001627	lncrna	G050111	TSS103710	FALSE	intragenic
26230	ASHGV40030764	0.00887194	1	0.115026	0	-2.08412	-1	down	T216482	G050111	12797	chr20	-	32428648	32441496	TTGTCTAGCTTCCAGTTTCACCTCCACCATCAAGTAGATTACTTAATCTCACTAATAACC	natural antisense	BAK1	ASHGV40043361	0.00344081	1	0.195398	0	1.81143	1	up	-1	114944	578	BAK1	T216482	READ.waldman.lnc	-0.645571	1.68186e-06	0.002702	lncrna	G050111	TSS103710	FALSE	intragenic
18669	ASHGV40020638	0.0301875	1	0.199505	0	1.60119	1	up	T151531	G035150	2254	chr17	-	57060282	57062536	AGCACTTTGGACTATAATGTGTACCAATAGTCTGCTGCCTTTGTTTTCTTGTTTTCTTAG	intron sense-overlapping	HOXB13	ASHGV40020511	0.0438122	1	0.479844	0	-2.87331	-1	down	-1	52979	10481	HOXB13	T151531	LAML.ts.lnc	-0.876514	4.59362e-10	0	lncrna	G035150	TSS072686	FALSE	intragenic
